# Supplementary material for: PRUNE is crucial for normal brain development and mutated in microcephaly with neurodevelopmental impairment
Source: Brain. 2017 Feb 28;140(4):940–52. doi: 10.1093/brain/awx014 (PMC5382943; doi:10.1093/brain/awx014)
Supplement: Supplementary Data [file awx014_supp.zip]

Archive with 3 entries (2 files):
- awx014-suppl_data/
- awx014-suppl_data/Supplementary Data 2017.pptx
- awx014-suppl_data/Zollo et Supplementary Figure Legends 2017_FNL.docx
